# Supplementary material for: Adolescent development of cortical oscillations: Power, phase, and support of cognitive maturation
Source: PLoS Biol. 2018 Nov 30;16(11):e2004188. doi: 10.1371/journal.pbio.2004188 (PMC6291169; doi:10.1371/journal.pbio.2004188)
Supplement: S1 Data — (XLSX) [file pbio.2004188.s001.xlsx]

## Sheet: Fig 2
Adolescents (Mean)	Adolescents (SEM)	Adults (Mean)	Adults (SEM)
0.159681	0.00692584	0.129918	0.00479889
0.0665651	0.00236277	0.0568185	0.00166012
0.044479	0.00160893	0.0404111	0.00133927
0.0361577	0.00116063	0.0336596	0.00114328
0.0313933	0.000798209	0.031151	0.00101412
0.0294158	0.000805049	0.0298814	0.000893938
0.0309893	0.00158208	0.0312933	0.000983064
0.0320289	0.00153923	0.0324631	0.0014521
0.0384556	0.00242229	0.0372427	0.00221619
0.0421263	0.00221343	0.0376302	0.00172957
0.0327745	0.00184332	0.0335292	0.00137043
0.0234058	0.000789102	0.0251478	0.000784046
0.019429	0.000489543	0.0210191	0.000513528
0.0181135	0.000376955	0.0201896	0.00044984
0.0167498	0.000406889	0.018735	0.000426914
0.0164856	0.000481359	0.0184945	0.000438415
0.0168986	0.000616845	0.0187556	0.000485558
0.0171543	0.000613047	0.018763	0.000462485
0.0171226	0.000600668	0.0181201	0.00040278
0.0168285	0.000491327	0.0178554	0.000426991
0.0192781	0.00105178	0.0201769	0.00112591
0.0140448	0.000349208	0.0163104	0.000529822
0.0125693	0.000266266	0.0147153	0.000498386
0.0117271	0.000231687	0.0134315	0.000325202
0.0115054	0.000244874	0.013084	0.000297168
0.0112932	0.00025597	0.0129718	0.000460574
0.0126987	0.000753849	0.014182	0.000679651
0.0187575	0.00353463	0.0179814	0.00627023
0.0134741	0.000794175	0.0154259	0.00085167
0.0134718	0.000733991	0.0132208	0.000629635
0.0113016	0.000399642	0.0114237	0.000379473
0.011765	0.000542811	0.0120863	0.000471577
0.0104408	0.000538561	0.0110232	0.000413473
0.00898965	0.000322622	0.00980842	0.000304755
0.00876252	0.000267215	0.0102591	0.00065949
0.00889938	0.0003952	0.00913683	0.00037744
0.00839458	0.000388449	0.00873964	0.000263583
0.00875842	0.000488425	0.00908108	0.000396068
0.00834437	0.00047501	0.00846075	0.000268242
0.00742342	0.000278496	0.00803484	0.000360343
0.00714416	0.000269488	0.00764409	0.000302509
0.00714253	0.00028894	0.00780104	0.000409439
0.00682953	0.000291834	0.00731409	0.000334152
0.00670288	0.000291969	0.00696783	0.00026765
0.00651942	0.000262072	0.00687089	0.000252735
0.00659834	0.000284504	0.00682617	0.000254152
0.0062744	0.000242267	0.00658751	0.000239461
0.00637106	0.000246512	0.00672063	0.000256546
0.00726384	0.000349899	0.0076354	0.00032893

## Sheet: Fig 3B
Y Coord	Theta PLV
-51.2377	-0.328191
-47.0602	0.0331481
-6.73368	0.131393
26.676	-0.284878
-86.5772	0.0795403
-57.556	0.0210892
49.4559	-0.377471
-57.5701	-0.166317
-48.1414	0.042689
-26.3758	-0.277675
6.37381	-0.357097
-24.2618	-0.511696
-60.0298	-0.265797
-51.1002	0.00742477
-80.9803	0.0913844
-59.3884	-0.0322404
-58.6677	-0.0327795
-34.8731	-0.197716
-39.2553	0.0317968
-46.5645	-0.343435
-33.6172	-0.395524
0.796509	-0.421238
11.0456	-0.218082
31.7327	-0.303278
42.761	-0.544747
-17.9595	-0.387539
15.462	-0.363836
25.5721	-0.693057
33.4049	-0.73204
-47.1115	0.106605
-32.6446	-0.234554
-28.9017	-0.196633
-19.9548	-0.276442
-7.6841	-0.107335
-41.23	-0.321875
-28.5684	-0.2988
-16.6414	-0.353785
-27.3317	-0.0302897
-11.9669	-0.0340794
-3.79394	-0.468155
-6.03122	-0.273832
2.06865	-0.281371
8.02512	-0.492648
29.1649	-0.27185
-19.6109	-0.0817216
-24.9847	-0.0936883
-14.1822	-0.230615
-7.15804	-0.290825
1.1824	-0.301197
-45.0648	-0.134804
-49.3445	-0.0871076
-45.072	0.142021
-11.0849	0.0323248
-20.4818	0.180419
-31.4296	0.225278
-34.9884	0.0221879
-36.7844	-0.0533093
-30.4874	-0.105483
-18.4412	-0.162628
-53.735	-0.0736092
-55.2936	-0.2502
-38.2589	-0.13738
-40.9058	0.134633
-40.4169	0.111526
-31.6584	-0.0691945
-20.8594	0.058642
-38.6024	0.121442
-29.532	0.216356
-36.699	-0.165964
-21.4119	-0.236272
-13.7694	0.007708
0.215675	0.0976052
14.7055	-0.0290654
35.859	-0.272886
21.6693	-0.313254
5.9884	-0.0840639
-13.6893	-0.110067
49.8073	-0.485901
39.0443	-0.592919
20.3594	-0.325557
2.85442	-0.1727
9.59076	-0.135262
17.2851	-0.537489
22.0771	-0.39948
32.629	-0.157983
29.6599	-0.284177
-65.9754	0.0760923
-68.0187	-0.300488
-67.2226	-0.117176
-76.4757	0.0166191
-54.7234	-0.215459
-63.7564	-0.0514792
-73.8609	-0.133797
-74.1782	0.0278016
-75.3074	-0.12274
-59.3724	-0.0121431
-86.7284	0.257413
-87.5836	0.0372985
-69.6326	0.0702731
-54.6702	-0.0840251
-5.16318	0.140272
-14.0633	0.0727746
-31.0988	0.110456
-22.4487	0.0833112
-25.0906	0.0731083
3.69618	0.104685
6.44028	-0.29659
20.3098	-0.0762432
23.2251	-0.251223
39.1992	-0.283136
0.36998	0.0197767
9.46828	0.00341017
8.51154	-0.0200404
54.4603	-0.500937
61.0174	-0.38124
54.8987	-0.506593
36.7805	-0.509103
4.29893	-0.248594
35.975	-0.514713
30.0358	-0.847726
52.9291	-0.501951
43.6589	-0.409583
24.6066	-0.718852
44.352	-0.512964
33.4838	-0.155779
-29.51	-0.0177604
-12.8673	-0.603692
-12.9142	-0.0224993
7.37819	-0.295746
-34.7184	-0.137562
-58.6328	-0.207284
-63.4889	0.127079
-39.8751	-0.0612529
-3.31	-0.155714
-13.8884	-0.120143
-43.8335	0.139797
-88.184	0.232402
-77.7978	0.0133273
-73.6878	0.122961
-96.3488	0.021368
-81.0278	0.170796
-14.3901	-0.180537
-36.5069	-0.169699
-24.0327	-0.102375
47.9377	-0.496384
54.5374	-0.32593
46.913	-0.3637
62.4314	-0.505897
52.122	-0.0935175
55.4972	-0.66467
64.7318	-0.527308
42.9346	-0.233976
40.0331	-0.304385
26.6832	-0.155087
33.5544	-0.13531
15.4888	0.129268
15.0983	-0.0621779
4.58638	-0.0854647
9.26366	-0.630961
-1.66062	0.0819346
-18.669	-0.00641341
-50.219	-0.309876
-47.5757	-0.280602
-5.83549	-0.399812
22.8611	-0.19549
-84.5874	0.0166684
-42.5017	-0.207692
47.5938	-0.703993
-46.5233	0.000872518
-43.3587	-0.0214625
-20.3744	-0.206498
14.3617	-0.784639
-24.981	-0.563573
-53.7776	-0.0313289
-75.8306	-0.0462453
-47.3209	0.0292588
-56.8416	-0.122986
-35.0557	0.155743
-30.5172	0.0779618
-31.8376	-0.185106
5.14232	-0.255026
26.4534	-0.205887
34.2572	-0.620381
40.3825	-0.497298
5.13405	-0.412014
-18.4118	-0.555503
11.8503	-0.350249
21.2189	-0.0719598
-56.6642	-0.183394
-32.1049	-0.274805
-26.3609	-0.0760584
2.08282	-0.0770021
-41.4094	-0.47808
-17.0243	-0.12092
-9.57934	-0.297643
-4.50838	-0.184773
-9.8774	-0.090507
-1.93552	-0.102398
1.7979	-0.0181478
21.4382	-0.310074
-19.8263	-0.184848
-24.7275	-0.171648
-6.20564	-0.423188
-27.4289	0.11462
-13.0636	-0.279062
-17	-0.136049
-5.62271	-0.199721
6.43721	-0.361167
-42.764	-0.065331
-40.6696	-0.472865
-42.7659	-0.378435
-6.70358	-0.217189
-31.3795	-0.405456
-34.8	-0.214274
-34.1426	-0.0743283
-24.9244	-0.102161
-25.1164	-0.277844
-15.4062	-0.122835
-39.7867	-0.0439634
-53.2007	-0.159329
-45.3827	-0.109645
-38.2047	-0.0906372
-26.6648	-0.212611
-28.5814	-0.24786
-26.502	-0.00204338
-16.4239	-0.158102
-15.0412	-0.0665138
-39.3524	-0.09395
-35.6839	-0.324189
-38.4535	-0.0113177
-28.0791	-0.118647
-23.684	-0.145076
-24.6873	-0.124398
-12.186	-0.21417
3.24567	-0.00315048
40.6798	-0.0811071
24.1432	-0.369781
6.70432	-0.217372
-12.1455	0.00854657
49.5776	-0.925427
38.9611	-0.208099
28.859	-0.756849
18.9889	-0.720449
-9.03989	-0.236269
10.6436	-0.41048
5.80804	-0.377544
22.4456	-0.482877
21.8454	-0.529483
24.517	-0.557262
38.6456	-0.356906
-55.562	-0.293181
-67.2559	-0.00759879
-66.4283	-0.113002
-69.4178	-0.208357
-77.8856	-0.0502579
-85.3797	-0.0213952
-68.6918	-0.126767
-78.517	0.0162627
-66.7172	-0.0557787
-53.0378	-0.135118
-56.2784	0.0108958
-47.9516	-0.296367
-87.4382	-0.0394073
-67.1662	-0.146279
-52.5571	-0.0809078
-53.034	-0.0353727
-55.2482	0.0768674
-2.76545	-0.346602
-12.2296	-0.268169
-21.8303	-0.315805
3.37616	-0.0745049
28.2516	-0.327238
31.2774	-0.171387
4.58765	-0.134488
10.5822	-0.427288
18.2966	-0.197881
58.6335	-0.491425
63.527	-0.468049
46.2399	-0.46185
20.3825	-0.752612
36.8306	-0.796797
7.73727	-0.755562
31.5884	-0.766617
50.524	-0.22925
25.5575	-1.16778
18.9924	-0.143056
38.0591	-0.414218
38.4504	-0.723881
-26.7	0.0490088
-8.30591	-0.373234
-6.62398	-0.643463
13.5965	-0.414216
-46.9335	0.0132727
-36.5733	0.00333309
-27.4991	-0.310744
-22.1069	-0.580526
-0.592537	-0.284776
-63.6637	0.0681315
-43.4364	-0.0581158
6.62621	-0.697561
-10.197	-0.722247
-28.4204	0.0956958
1.60056	-0.59534
-11.9162	-0.178066
-10.027	-0.417027
-24.8963	-0.329064
-92.1797	-0.0381481
-72.8257	0.0619002
-86.8997	0.107023
-78.3424	-0.206447
-69.0252	-0.228784
-11.9497	-0.461485
-34.8613	-0.042031
-18.7268	-0.192416
33.6968	-0.278051
43.3135	-0.249745
51.5954	-0.186265
42.0481	-0.39072
60.2987	-0.497498
53.0505	-0.509998
61.0782	-0.417981
54.8254	-0.584568
54.3827	-0.278232
45.5682	-0.403392
44.5	-0.600945
17.9782	-0.54954
16.2671	-0.189738
9.72327	-0.495138
-21.7967	-0.0915534
0.808853	-0.622054
1.01637	-0.5307
-6.9987	0.0292764
-20.7957	-0.177765

## Sheet: Fig 4A
Y Coord	Delta Power
-51.2377	-0.328579
-47.0602	-0.337913
-6.73368	-0.405406
26.676	-0.341948
-86.5772	-0.214616
-57.556	-0.461944
49.4559	-0.485779
-57.5701	-0.263962
-48.1414	-0.633846
-26.3758	-0.491038
6.37381	-0.584451
-24.2618	-0.381681
-60.0298	-0.294288
-51.1002	-0.290379
-80.9803	-0.183099
-59.3884	-0.29469
-58.6677	-0.256383
-34.8731	-0.241477
-39.2553	-0.297653
-46.5645	-0.277759
-33.6172	-0.356387
0.796509	-0.403542
11.0456	-0.238045
31.7327	-0.464495
42.761	-0.51437
-17.9595	-0.393635
15.462	-0.454626
25.5721	-0.570229
33.4049	-0.476511
-47.1115	-0.295525
-32.6446	-0.194409
-28.9017	-0.32473
-19.9548	-0.301735
-7.6841	-0.289559
-41.23	-0.281925
-28.5684	-0.323717
-16.6414	-0.379376
-27.3317	-0.298753
-11.9669	-0.361716
-3.79394	-0.480724
-6.03122	-0.357286
2.06865	-0.40167
8.02512	-0.263326
29.1649	-0.455758
-19.6109	-0.31158
-24.9847	-0.212233
-14.1822	-0.284079
-7.15804	-0.198427
1.1824	-0.279349
-45.0648	-0.371495
-49.3445	-0.42167
-45.072	-0.551908
-11.0849	-0.465288
-20.4818	-0.464156
-31.4296	-0.489999
-34.9884	-0.335887
-36.7844	-0.372365
-30.4874	-0.403827
-18.4412	-0.302566
-53.735	-0.530983
-55.2936	-0.449909
-38.2589	-0.604342
-40.9058	-0.624528
-40.4169	-0.626887
-31.6584	-0.487519
-20.8594	-0.609614
-38.6024	-0.592947
-29.532	-0.587872
-36.699	-0.50253
-21.4119	-0.498876
-13.7694	-0.476216
0.215675	-0.63915
14.7055	-0.451588
35.859	-0.558761
21.6693	-0.539761
5.9884	-0.716387
-13.6893	-0.47417
49.8073	-0.562687
39.0443	-0.501637
20.3594	-0.486394
2.85442	-0.623113
9.59076	-0.715857
17.2851	-0.565474
22.0771	-0.61575
32.629	-0.409351
29.6599	-0.456309
-65.9754	-0.347076
-68.0187	-0.243029
-67.2226	-0.257877
-76.4757	-0.259528
-54.7234	-0.327181
-63.7564	-0.276171
-73.8609	-0.314838
-74.1782	-0.419696
-75.3074	-0.317707
-59.3724	-0.426851
-86.7284	-0.258037
-87.5836	-0.213007
-69.6326	-0.274774
-54.6702	-0.557377
-5.16318	-0.466689
-14.0633	-0.4855
-31.0988	-0.607503
-22.4487	-0.535649
-25.0906	-0.55627
3.69618	-0.434371
6.44028	-0.488026
20.3098	-0.464123
23.2251	-0.360654
39.1992	-0.610556
0.36998	-0.62376
9.46828	-0.638379
8.51154	-0.476612
54.4603	-0.541605
61.0174	-0.55973
54.8987	-0.590618
36.7805	-0.456169
4.29893	-0.642579
35.975	-0.556311
30.0358	-0.586721
52.9291	-0.630534
43.6589	-0.577034
24.6066	-0.411688
44.352	-0.536286
33.4838	-0.539312
-29.51	-0.671887
-12.8673	-0.791924
-12.9142	-0.500342
7.37819	-0.704274
-34.7184	-0.377751
-58.6328	-0.196404
-63.4889	-0.449536
-39.8751	-0.646742
-3.31	-0.620926
-13.8884	-0.400124
-43.8335	-0.399004
-88.184	-0.2497
-77.7978	-0.250449
-73.6878	-0.268876
-96.3488	-0.108549
-81.0278	-0.301725
-14.3901	-0.547331
-36.5069	-0.282722
-24.0327	-0.207852
47.9377	-0.377648
54.5374	-0.453637
46.913	-0.455986
62.4314	-0.621065
52.122	-0.351743
55.4972	-0.527233
64.7318	-0.497965
42.9346	-0.622548
40.0331	-0.398277
26.6832	-0.305982
33.5544	-0.48868
15.4888	-0.289139
15.0983	-0.355955
4.58638	-0.397209
9.26366	-0.75124
-1.66062	-0.473424
-18.669	-0.649191
-50.219	-0.276718
-47.5757	-0.256045
-5.83549	-0.35495
22.8611	-0.25909
-84.5874	-0.258673
-42.5017	-0.472821
47.5938	-0.652189
-46.5233	-0.300462
-43.3587	-0.61688
-20.3744	-0.438428
14.3617	-0.577919
-24.981	-0.357468
-53.7776	-0.268774
-75.8306	-0.20192
-47.3209	-0.348572
-56.8416	-0.253146
-35.0557	-0.362905
-30.5172	-0.328042
-31.8376	-0.335444
5.14232	-0.262854
26.4534	-0.357176
34.2572	-0.499405
40.3825	-0.663456
5.13405	-0.340071
-18.4118	-0.386151
11.8503	-0.267785
21.2189	-0.347714
-56.6642	-0.356601
-32.1049	-0.211885
-26.3609	-0.255108
2.08282	-0.237087
-41.4094	-0.240383
-17.0243	-0.327334
-9.57934	-0.367237
-4.50838	-0.244185
-9.8774	-0.414712
-1.93552	-0.417855
1.7979	-0.38046
21.4382	-0.349213
-19.8263	-0.249275
-24.7275	-0.236536
-6.20564	-0.23541
-27.4289	-0.2364
-13.0636	-0.277676
-17	-0.177897
-5.62271	-0.231554
6.43721	-0.178572
-42.764	-0.314085
-40.6696	-0.283258
-42.7659	-0.304899
-6.70358	-0.500885
-31.3795	-0.347229
-34.8	-0.326929
-34.1426	-0.281529
-24.9244	-0.311498
-25.1164	-0.385393
-15.4062	-0.348972
-39.7867	-0.573608
-53.2007	-0.497215
-45.3827	-0.574204
-38.2047	-0.403052
-26.6648	-0.506393
-28.5814	-0.523257
-26.502	-0.493729
-16.4239	-0.479754
-15.0412	-0.566985
-39.3524	-0.493766
-35.6839	-0.471766
-38.4535	-0.62033
-28.0791	-0.697297
-23.684	-0.687024
-24.6873	-0.523512
-12.186	-0.528042
3.24567	-0.569125
40.6798	-0.528391
24.1432	-0.599458
6.70432	-0.721288
-12.1455	-0.521541
49.5776	-0.608157
38.9611	-0.450448
28.859	-0.565484
18.9889	-0.430459
-9.03989	-0.500161
10.6436	-0.650738
5.80804	-0.625129
22.4456	-0.621117
21.8454	-0.649566
24.517	-0.690761
38.6456	-0.670273
-55.562	-0.308339
-67.2559	-0.276413
-66.4283	-0.370765
-69.4178	-0.251157
-77.8856	-0.278399
-85.3797	-0.269681
-68.6918	-0.340241
-78.517	-0.242652
-66.7172	-0.437769
-53.0378	-0.381487
-56.2784	-0.505177
-47.9516	-0.31861
-87.4382	-0.291061
-67.1662	-0.261098
-52.5571	-0.456026
-53.034	-0.407969
-55.2482	-0.416324
-2.76545	-0.498615
-12.2296	-0.447658
-21.8303	-0.370881
3.37616	-0.411834
28.2516	-0.590251
31.2774	-0.44846
4.58765	-0.590872
10.5822	-0.534455
18.2966	-0.609659
58.6335	-0.484524
63.527	-0.492849
46.2399	-0.591182
20.3825	-0.54619
36.8306	-0.406917
7.73727	-0.518519
31.5884	-0.479913
50.524	-0.532898
25.5575	-0.497873
18.9924	-0.460992
38.0591	-0.500163
38.4504	-0.639589
-26.7	-0.498156
-8.30591	-0.674782
-6.62398	-0.523246
13.5965	-0.450786
-46.9335	-0.282815
-36.5733	-0.388539
-27.4991	-0.522138
-22.1069	-0.614324
-0.592537	-0.783904
-63.6637	-0.310505
-43.4364	-0.375976
6.62621	-0.711571
-10.197	-0.502644
-28.4204	-0.590229
1.60056	-0.598716
-11.9162	-0.502125
-10.027	-0.648347
-24.8963	-0.660909
-92.1797	-0.313985
-72.8257	-0.242645
-86.8997	-0.251088
-78.3424	-0.244145
-69.0252	-0.220665
-11.9497	-0.568265
-34.8613	-0.402771
-18.7268	-0.432714
33.6968	-0.673311
43.3135	-0.464059
51.5954	-0.586799
42.0481	-0.724282
60.2987	-0.527812
53.0505	-0.536216
61.0782	-0.555562
54.8254	-0.550163
54.3827	-0.456001
45.5682	-0.444882
44.5	-0.452517
17.9782	-0.433565
16.2671	-0.389937
9.72327	-0.411728
-21.7967	-0.492601
0.808853	-0.670026
1.01637	-0.679856
-6.9987	-0.58805
-20.7957	-0.542281

## Sheet: Fig 4B
Y Coord	Beta Power
-51.2377	0.111473
-47.0602	0.0729448
-6.73368	0.0636842
26.676	0.0503641
-86.5772	0.0882741
-57.556	0.0865787
49.4559	0.0285002
-57.5701	0.0652757
-48.1414	0.0658874
-26.3758	0.083239
6.37381	0.0463765
-24.2618	0.0936745
-60.0298	0.100806
-51.1002	0.0791106
-80.9803	0.0843683
-59.3884	0.0767911
-58.6677	0.0534973
-34.8731	0.0404464
-39.2553	0.0641936
-46.5645	0.0611838
-33.6172	0.0949254
0.796509	0.0767334
11.0456	0.0420153
31.7327	0.0445293
42.761	0.0380071
-17.9595	0.0943059
15.462	0.0595916
25.5721	0.0559738
33.4049	0.0387839
-47.1115	0.0663468
-32.6446	0.0673954
-28.9017	0.068763
-19.9548	0.0631585
-7.6841	0.0876797
-41.23	0.0728271
-28.5684	0.0829708
-16.6414	0.100926
-27.3317	0.0884148
-11.9669	0.0704173
-3.79394	0.0626419
-6.03122	0.0806254
2.06865	0.0508778
8.02512	0.0630388
29.1649	0.0473484
-19.6109	0.0787783
-24.9847	0.0796218
-14.1822	0.0726282
-7.15804	0.0744804
1.1824	0.0733668
-45.0648	0.0793788
-49.3445	0.100129
-45.072	0.0854022
-11.0849	0.0630341
-20.4818	0.0688243
-31.4296	0.0669859
-34.9884	0.0760364
-36.7844	0.0829644
-30.4874	0.0718481
-18.4412	0.0582542
-53.735	0.0858282
-55.2936	0.074306
-38.2589	0.0767946
-40.9058	0.0717472
-40.4169	0.0865989
-31.6584	0.0897063
-20.8594	0.0704379
-38.6024	0.0798741
-29.532	0.0765351
-36.699	0.0859611
-21.4119	0.0660287
-13.7694	0.0433472
0.215675	0.0608753
14.7055	0.0417552
35.859	0.0465618
21.6693	0.0510936
5.9884	0.070344
-13.6893	0.074864
49.8073	0.0386032
39.0443	0.0439198
20.3594	0.0465416
2.85442	0.0583553
9.59076	0.0588298
17.2851	0.0488543
22.0771	0.0456859
32.629	0.0328478
29.6599	0.035163
-65.9754	0.0811506
-68.0187	0.0757469
-67.2226	0.0973363
-76.4757	0.092261
-54.7234	0.070202
-63.7564	0.0789863
-73.8609	0.0873344
-74.1782	0.0888264
-75.3074	0.0871789
-59.3724	0.105927
-86.7284	0.0757895
-87.5836	0.0745119
-69.6326	0.0953165
-54.6702	0.0693709
-5.16318	0.0474469
-14.0633	0.0615205
-31.0988	0.0785506
-22.4487	0.0747402
-25.0906	0.0643313
3.69618	0.0625587
6.44028	0.0505006
20.3098	0.0489835
23.2251	0.035166
39.1992	0.0339593
0.36998	0.0624526
9.46828	0.0546929
8.51154	0.0603498
54.4603	0.0529081
61.0174	0.0460754
54.8987	0.048165
36.7805	0.0416948
4.29893	0.0547874
35.975	0.0500854
30.0358	0.0556363
52.9291	0.0598527
43.6589	0.0469973
24.6066	0.0381122
44.352	0.0452763
33.4838	0.0421689
-29.51	0.0575338
-12.8673	0.0758055
-12.9142	0.047736
7.37819	0.0598101
-34.7184	0.0472408
-58.6328	0.0629227
-63.4889	0.0681045
-39.8751	0.0537831
-3.31	0.0486031
-13.8884	0.037202
-43.8335	0.0598722
-88.184	0.0782113
-77.7978	0.0661869
-73.6878	0.0802151
-96.3488	0.0542376
-81.0278	0.0748164
-14.3901	0.0560519
-36.5069	0.0474627
-24.0327	0.0258836
47.9377	0.0372577
54.5374	0.0375469
46.913	0.0270051
62.4314	0.0597351
52.122	0.0354428
55.4972	0.0479806
64.7318	0.0505711
42.9346	0.0585975
40.0331	0.0428301
26.6832	0.0380956
33.5544	0.0370025
15.4888	0.0534868
15.0983	0.0451558
4.58638	0.0510624
9.26366	0.06678
-1.66062	0.0521491
-18.669	0.0583962
-50.219	0.108052
-47.5757	0.0936498
-5.83549	0.0797421
22.8611	0.0343457
-84.5874	0.0853279
-42.5017	0.10337
47.5938	0.0626406
-46.5233	0.0460334
-43.3587	0.0663082
-20.3744	0.0725559
14.3617	0.0507105
-24.981	0.081666
-53.7776	0.0882029
-75.8306	0.0881896
-47.3209	0.0669019
-56.8416	0.0728901
-35.0557	0.0535659
-30.5172	0.0503029
-31.8376	0.114163
5.14232	0.0543633
26.4534	0.0236487
34.2572	0.0309128
40.3825	0.0532472
5.13405	0.0562009
-18.4118	0.0844359
11.8503	0.0302075
21.2189	0.0422491
-56.6642	0.10566
-32.1049	0.0626221
-26.3609	0.0782993
2.08282	0.0597572
-41.4094	0.0678707
-17.0243	0.0765751
-9.57934	0.07182
-4.50838	0.0614942
-9.8774	0.10073
-1.93552	0.0762201
1.7979	0.0612305
21.4382	0.0466841
-19.8263	0.110341
-24.7275	0.0779025
-6.20564	0.0668468
-27.4289	0.0675966
-13.0636	0.0785213
-17	0.0751736
-5.62271	0.0747306
6.43721	0.0698993
-42.764	0.08818
-40.6696	0.104837
-42.7659	0.0967967
-6.70358	0.0659681
-31.3795	0.122828
-34.8	0.0939458
-34.1426	0.114363
-24.9244	0.121455
-25.1164	0.123447
-15.4062	0.103024
-39.7867	0.103705
-53.2007	0.0841595
-45.3827	0.0722127
-38.2047	0.0481808
-26.6648	0.0844628
-28.5814	0.0952683
-26.502	0.0632083
-16.4239	0.0482274
-15.0412	0.0647125
-39.3524	0.073389
-35.6839	0.070366
-38.4535	0.0751696
-28.0791	0.0807835
-23.684	0.069891
-24.6873	0.0690719
-12.186	0.0531112
3.24567	0.0464113
40.6798	0.0406642
24.1432	0.0622159
6.70432	0.0739339
-12.1455	0.0819335
49.5776	0.0627098
38.9611	0.0364076
28.859	0.0455682
18.9889	0.0421341
-9.03989	0.0660674
10.6436	0.0561429
5.80804	0.055723
22.4456	0.0549345
21.8454	0.0580781
24.517	0.0630226
38.6456	0.0614032
-55.562	0.0943093
-67.2559	0.07831
-66.4283	0.0942294
-69.4178	0.0956365
-77.8856	0.0837579
-85.3797	0.0860826
-68.6918	0.0946401
-78.517	0.08508
-66.7172	0.098454
-53.0378	0.0978822
-56.2784	0.0907898
-47.9516	0.0966149
-87.4382	0.079145
-67.1662	0.068542
-52.5571	0.0663289
-53.034	0.06012
-55.2482	0.0809538
-2.76545	0.0638243
-12.2296	0.0686595
-21.8303	0.0778703
3.37616	0.0590569
28.2516	0.0387679
31.2774	0.0360174
4.58765	0.0730194
10.5822	0.0697066
18.2966	0.0705459
58.6335	0.0526772
63.527	0.0493723
46.2399	0.0459376
20.3825	0.0425983
36.8306	0.0330575
7.73727	0.0491864
31.5884	0.0442614
50.524	0.0479555
25.5575	0.0390495
18.9924	0.0475092
38.0591	0.0404181
38.4504	0.0495549
-26.7	0.050811
-8.30591	0.0694063
-6.62398	0.0514764
13.5965	0.038396
-46.9335	0.0615663
-36.5733	0.0441842
-27.4991	0.0428709
-22.1069	0.0479027
-0.592537	0.0599852
-63.6637	0.0714777
-43.4364	0.050942
6.62621	0.0595783
-10.197	0.0431129
-28.4204	0.0473556
1.60056	0.0494475
-11.9162	0.040188
-10.027	0.0514942
-24.8963	0.0586054
-92.1797	0.0836654
-72.8257	0.0789117
-86.8997	0.0769043
-78.3424	0.0950963
-69.0252	0.101378
-11.9497	0.0491334
-34.8613	0.0477972
-18.7268	0.0482894
33.6968	0.0618095
43.3135	0.0245331
51.5954	0.0319314
42.0481	0.0414992
60.2987	0.0643071
53.0505	0.0580977
61.0782	0.0538682
54.8254	0.0492867
54.3827	0.0483288
45.5682	0.027341
44.5	0.0222398
17.9782	0.0627923
16.2671	0.050837
9.72327	0.0673741
-21.7967	0.0596853
0.808853	0.0620024
1.01637	0.0635085
-6.9987	0.0566604
-20.7957	0.0558476

## Sheet: Fig 5A
-0.00144402	-0.00130245	-0.0023981	-0.000767956	-0.000969157	-7.04182e-05	-0.000563932	-0.00101166	-0.000916108	-0.000971462	-0.00166116	-0.000427135	-0.00161347
-0.00130245	-0.000749065	-0.00229901	-0.00059062	-0.000554936	-0.000347202	-0.000460842	-0.000889406	-0.000752688	-0.000575203	-0.00115952	-0.000395596	-0.00177134
-0.0023981	-0.00229901	-0.00221243	-0.000881579	-0.000909168	-1.54961e-05	-0.000551252	-0.00170466	-0.00150104	-0.00208185	-0.00156423	-0.0011794	-0.00414643
-0.000767956	-0.00059062	-0.000881579	-0.00137994	-0.0010003	0.000193571	-7.43132e-06	-0.000427982	-0.000645636	-0.000416619	-0.00101616	5.3722e-05	-0.000454149
-0.000969157	-0.000554936	-0.000909168	-0.0010003	-0.000796159	-2.96193e-05	0.000603339	0.000145904	-0.00070183	0.000130633	-0.00122009	-2.23155e-05	-5.82141e-06
-7.04182e-05	-0.000347202	-1.54961e-05	0.000193571	-2.96193e-05	0.000110749	-0.000197084	9.61139e-06	0.000152678	-0.000437731	0.000342612	-0.000154791	1.7946e-06
-0.000563932	-0.000460842	-0.000551252	-7.43132e-06	0.000603339	-0.000197084	0.000118117	-2.32297e-05	-1.43315e-05	-0.000568078	-0.00083964	-0.000295631	-0.000962678
-0.00101166	-0.000889406	-0.00170466	-0.000427982	0.000145904	9.61139e-06	-2.32297e-05	-0.000632805	-0.000561527	-0.000767756	-0.000688639	-0.000260282	-0.00116083
-0.000916108	-0.000752688	-0.00150104	-0.000645636	-0.00070183	0.000152678	-1.43315e-05	-0.000561527	-0.000736215	-0.000380916	-0.000781426	4.24254e-05	-0.000533373
-0.000971462	-0.000575203	-0.00208185	-0.000416619	0.000130633	-0.000437731	-0.000568078	-0.000767756	-0.000380916	-0.000738426	-0.00126132	-0.000737875	-0.00130832
-0.00166116	-0.00115952	-0.00156423	-0.00101616	-0.00122009	0.000342612	-0.00083964	-0.000688639	-0.000781426	-0.00126132	-0.000892863	-0.000316254	-0.00129802
-0.000427135	-0.000395596	-0.0011794	5.3722e-05	-2.23155e-05	-0.000154791	-0.000295631	-0.000260282	4.24254e-05	-0.000737875	-0.000316254	0.000464093	-0.00109391
-0.00161347	-0.00177134	-0.00414643	-0.000454149	-5.82141e-06	1.7946e-06	-0.000962678	-0.00116083	-0.000533373	-0.00130832	-0.00129802	-0.00109391	-0.00234813

## Sheet: Fig 5B
Network Label	PLV
'SMH'	0.0331481
'SMH'	0.106605
'SMH'	-0.234554
'SMH'	-0.196633
'SMH'	-0.276442
'SMH'	-0.321875
'SMH'	-0.2988
'SMH'	-0.353785
'SMH'	-0.0302897
'SMH'	-0.0817216
'SMH'	-0.0936883
'SMH'	-0.230615
'SMH'	-0.290825
'SMH'	-0.134804
'SMH'	0.180419
'SMH'	0.0221879
'SMH'	-0.0533093
'SMH'	-0.105483
'SMH'	-0.280602
'SMH'	-0.274805
'SMH'	-0.0760584
'SMH'	-0.47808
'SMH'	-0.12092
'SMH'	-0.297643
'SMH'	-0.184848
'SMH'	-0.171648
'SMH'	0.11462
'SMH'	-0.279062
'SMH'	-0.136049
'SMH'	-0.199721
'SMH'	-0.065331
'SMH'	-0.472865
'SMH'	-0.405456
'SMH'	-0.214274
'SMH'	-0.0743283
'SMH'	-0.102161
'SMH'	-0.277844
'SMH'	-0.315805
'SMM'	0.131393
'SMM'	-0.0340794
'SMM'	0.0323248
'SMM'	-0.162628
'SMM'	-0.399812
'SMM'	-0.090507
'SMM'	-0.217189
'SMM'	-0.122835
'V'	0.0795403
'V'	-0.166317
'V'	0.0913844
'V'	-0.0322404
'V'	-0.0327795
'V'	-0.343435
'V'	0.0166191
'V'	0.257413
'V'	0.0372985
'V'	0.0702731
'V'	-0.207284
'V'	0.127079
'V'	0.139797
'V'	0.232402
'V'	0.0133273
'V'	0.122961
'V'	0.021368
'V'	0.170796
'V'	0.0166684
'V'	0.000872518
'V'	-0.0462453
'V'	0.0292588
'V'	-0.122986
'V'	-0.293181
'V'	-0.0502579
'V'	-0.0213952
'V'	0.0162627
'V'	-0.0394073
'V'	-0.146279
'V'	-0.0809078
'V'	0.0768674
'V'	0.0132727
'V'	0.0681315
'V'	-0.0581158
'V'	-0.0381481
'V'	0.0619002
'V'	0.107023
'V'	-0.206447
'V'	-0.228784
'AUD'	-0.277675
'AUD'	0.111526
'AUD'	-0.0691945
'AUD'	0.058642
'AUD'	0.121442
'AUD'	0.216356
'AUD'	-0.165964
'AUD'	-0.236272
'AUD'	-0.110067
'AUD'	0.0727746
'AUD'	0.0833112
'AUD'	0.0819346
'AUD'	-0.206498
'AUD'	-0.24786
'AUD'	-0.0665138
'AUD'	-0.0113177
'AUD'	-0.145076
'AUD'	-0.124398
'AUD'	0.00854657
'AUD'	-0.236269
'AUD'	-0.346602
'AUD'	-0.268169
'AUD'	-0.0915534
'AUD'	-0.622054
'DM'	-0.328191
'DM'	-0.284878
'DM'	0.0210892
'DM'	-0.544747
'DM'	-0.387539
'DM'	-0.27185
'DM'	0.0278016
'DM'	-0.500937
'DM'	-0.506593
'DM'	-0.509103
'DM'	-0.0177604
'DM'	-0.603692
'DM'	-0.496384
'DM'	-0.32593
'DM'	-0.66467
'DM'	-0.527308
'DM'	-0.233976
'DM'	-0.155087
'DM'	0.129268
'DM'	-0.0621779
'DM'	-0.309876
'DM'	-0.19549
'DM'	-0.497298
'DM'	-0.555503
'DM'	-0.310074
'DM'	-0.159329
'DM'	-0.00204338
'DM'	-0.126767
'DM'	-0.0557787
'DM'	-0.468049
'DM'	-0.46185
'DM'	-0.373234
'DM'	-0.278051
'DM'	-0.249745
'DM'	-0.417981
'DM'	-0.584568
'DM'	-0.278232
'DM'	-0.403392
'DM'	-0.600945
'DM'	-0.54954
'DM'	-0.5307
'FP'	-0.377471
'FP'	0.042689
'FP'	-0.303278
'FP'	-0.485901
'FP'	-0.0121431
'FP'	-0.0762432
'FP'	-0.251223
'FP'	-0.505897
'FP'	-0.0935175
'FP'	-0.207692
'FP'	-0.703993
'FP'	-0.0214625
'FP'	-0.205887
'FP'	-0.925427
'FP'	-0.135118
'FP'	0.0108958
'FP'	-0.327238
'FP'	-0.171387
'FP'	-0.197881
'FP'	-0.491425
'FP'	-0.497498
'FP'	-0.509998
'FP'	-0.189738
'FP'	-0.495138
'SAL'	-0.73204
'SAL'	-0.537489
'SAL'	-0.620381
'SAL'	-0.482877
'CO'	-0.395524
'CO'	-0.421238
'CO'	-0.363836
'CO'	-0.693057
'CO'	-0.107335
'CO'	-0.468155
'CO'	0.134633
'CO'	0.007708
'CO'	0.0976052
'CO'	-0.0840639
'CO'	-0.1727
'CO'	-0.135262
'CO'	-0.39948
'CO'	0.140272
'CO'	0.110456
'CO'	0.0731083
'CO'	0.0197767
'CO'	0.00341017
'CO'	-0.3637
'CO'	-0.304385
'CO'	-0.185106
'CO'	-0.255026
'CO'	-0.412014
'CO'	-0.350249
'CO'	-0.0719598
'CO'	-0.0770021
'CO'	-0.184773
'CO'	-0.102398
'CO'	-0.0439634
'CO'	-0.212611
'CO'	-0.21417
'CO'	-0.00315048
'CO'	-0.217372
'CO'	-0.41048
'CO'	-0.377544
'CO'	-0.529483
'CO'	-0.557262
'CO'	-0.134488
'CO'	-0.186265
'CO'	-0.39072
'DA'	-0.273832
'DA'	-0.281371
'DA'	-0.492648
'DA'	-0.301197
'DA'	-0.0871076
'DA'	0.142021
'DA'	0.225278
'DA'	-0.272886
'DA'	0.0760923
'DA'	-0.300488
'DA'	-0.215459
'DA'	-0.0514792
'DA'	-0.12274
'DA'	-0.0840251
'DA'	0.104685
'DA'	-0.29659
'DA'	-0.283136
'DA'	-0.0200404
'DA'	-0.13531
'DA'	-0.183394
'DA'	-0.0181478
'DA'	-0.423188
'DA'	-0.361167
'DA'	-0.378435
'DA'	-0.0811071
'DA'	-0.356906
'DA'	-0.00759879
'DA'	-0.113002
'DA'	-0.296367
'DA'	-0.0353727
'DA'	-0.0745049
'DA'	-0.427288
'VA'	-0.218082
'VA'	-0.0736092
'VA'	-0.2502
'VA'	-0.13738
'VA'	-0.313254
'VA'	-0.592919
'VA'	-0.325557
'VA'	-0.157983
'VA'	-0.284177
'VA'	-0.0854647
'VA'	-0.00641341
'VA'	-0.109645
'VA'	-0.0906372
'VA'	-0.158102
'VA'	-0.09395
'VA'	-0.324189
'VA'	-0.118647
'VA'	-0.369781
'VA'	-0.208099
'VA'	-0.756849
'VA'	-0.720449
'VA'	0.0292764
'VA'	-0.177765
'CP'	-0.511696
'CP'	-0.117176
'CP'	-0.133797
'CP'	-0.563573
'CP'	-0.208357
'RS'	-0.265797
'RS'	0.00742477
'RS'	-0.137562
'RS'	-0.169699
'RS'	-0.0313289
'RS'	0.00333309
'RS'	-0.310744
'RS'	-0.042031
'NONE'	-0.357097
'NONE'	-0.197716
'NONE'	0.0317968
'NONE'	-0.0290654
'NONE'	-0.38124
'NONE'	-0.248594
'NONE'	-0.514713
'NONE'	-0.847726
'NONE'	-0.501951
'NONE'	-0.409583
'NONE'	-0.718852
'NONE'	-0.512964
'NONE'	-0.155779
'NONE'	-0.0224993
'NONE'	-0.295746
'NONE'	-0.0612529
'NONE'	-0.155714
'NONE'	-0.120143
'NONE'	-0.180537
'NONE'	-0.102375
'NONE'	-0.630961
'NONE'	-0.784639
'NONE'	0.155743
'NONE'	0.0779618
'NONE'	-0.752612
'NONE'	-0.796797
'NONE'	-0.755562
'NONE'	-0.766617
'NONE'	-0.22925
'NONE'	-1.16778
'NONE'	-0.143056
'NONE'	-0.414218
'NONE'	-0.723881
'NONE'	0.0490088
'NONE'	-0.643463
'NONE'	-0.414216
'NONE'	-0.580526
'NONE'	-0.284776
'NONE'	-0.697561
'NONE'	-0.722247
'NONE'	0.0956958
'NONE'	-0.59534
'NONE'	-0.178066
'NONE'	-0.417027
'NONE'	-0.329064
'NONE'	-0.461485
'NONE'	-0.192416
